# Supplementary material for: Alpine salamanders at risk? The current status of an emerging fungal pathogen
Source: PLoS One. 2024 May 17;19(5):e0298591. doi: 10.1371/journal.pone.0298591 (PMC11101120; doi:10.1371/journal.pone.0298591)
Supplement: S1 Table — Data is listed per country (AT = Austria, BA = Bosnia, CH = Switzerland, DE = Germany, IT = Italy, SLO = Slovenia), taxa, year of sampling as well as Prevalence per site with corresponding Credible Intervals (CI), number of samples (N: all amphibians studied per site; Numbers in brackets: sample subset of syntopic species, see Methods), Number of Bsal positives (N positive) and reference. N.A.: not assessed. (XLSX) [file pone.0298591.s001.xlsx]

## Sheet: Tabelle1
Country	Administrative Unit	Locality	Site details (if applicable)	Coordinates (Lat, Long)	Taxon	Sampling date	Prevalence	CI	N	N positive	Reference
AT	Lower Austria	Gaming	Wildnisgebiet Urwald	47.794294, 15.077913	S. a. atra	2021	0	0-30%	8	0	this study
	Salzburg	Krimml	Krimmler Achental	see reference	S. a. atra	2009	0	0-15%	20	0	4.35
		Golling an der Salzach	Schlumsee	see reference	S. a. atra	2009	0	0-10%	35	0	4.35
	Styria	Wörschach	Wörschach	see reference	S. a. atra	2009	0	0-31%	8	0	4.35
	Tyrol	Imst	Imst	see reference	S. a. atra	2009	0	0-31%	10	0	4.35
		Pinswang	Unterpinswang	47.538659, 10.684774	S. a. atra	2018	0	0-20%	16	0	this study
		St. Jakob	Defereggental	46.907862, 12.298905	S. a. atra	2020	0	0-9%	36	0	this study
		St. Sigmund	Lüsens	47.111151, 11.10522	S. a. atra	2018	0	0-70%	2	0	this study
		Vomp	Risstal	47.457496, 11.430233	S. a. atra	2021	0	N.A.	1	0	this study
			Vomperloch	47.34393, 11.58939	S. a. atra	2017	0	0-19%	15	0	this study
					S. a. atra	2018	0	0-26%	12	0	this study
	Vorarlberg	Bregenz	Fluh	47.49773, 9.77156	S. a. atra	2017	0	0-26%	11	0	this study
					S. a. atra	2018	0	0-36%	7	0	this study
			Gebhardsberg	47.48672, 9.75997	S. a. atra	2017	0	0-31%	8	0	this study
					S. a. atra	2018	0	0-18%	18	0	this study
		Dornbirn	Boden	47.39222, 9.77048	S. a. atra	2018	0	0-26%	12	0	this study
			Eschenau	47.39987, 9.76489	S. a. atra	2017	0	0-31%	8	0	this study
			Gütle	47.39128, 9.77001	S. a. atra	2017	0	N.A.	1	0	this study
					S. a. atra	2018	0	0-52%	4	0	this study
			Romberg	47.41767, 9.75686	S. a. atra	2017	0	0-9%	36	0	this study
					S. a. atra	2019	0	N.A.	1	0	this study
			Romberg	47.41767, 9.75686	S. a. atra	2020	0	0-30%	9	0	this study
					S. a. atra	2022	0	0-9%	38	0	this study
			Salzmann	47.39362, 9.77099	S. a. atra	2018	0	0-61%	3	0	this study
		Hohenems	Unterklien	47.37660, 9.71510	S. a. atra	2019	0	0-61%	3	0	this study
		Lochau	Buchenberg	47.51558, 9,77085	S. a. atra	2017	0	0-52%	4	0	this study
					S. a. atra	2018	0	N.A.	1	0	this study
			Jennywegle	47.50872, 9.77045	S. a. atra	2017	0	0-36%	7	0	this study
					S. a. atra	2018	0	0-31%	8	0	this study
		Schoppernau	Schoppernau	see reference	S. a. atra	2009	0	0-31%	8	0	4.35
		Silbertal		47.090090, 9.995700	S. a. atra	2022	0	0-61%	3	0	this study
BA			Mt. Prenj	see reference	S. a. prenjensis	2013	0	0-44%	5	0	17
CH	Glarus	Braunwald		see reference	S. a. atra	2008	0	0-19%	15	0	4.35
	Nidwalden	Wolfenschiessen		see reference	S. a. atra	2009	0	0-6%	53	0	4.35
	St. Gallen	Murgtal		see reference	S. a. atra	2009	0	0-8%	41	0	4.35
DE	Bavaria	Soilach		47.775339, 12.256870	S. a atra, S. salamandra	2022	0	0-11%	30 (10)	0	this study
		Kampenwand		47.784817, 12.341501	S. a. atra	2022	0	0-11%	31	0	this study
		Staudach-Egerndach		47.765859, 12.496658	S. a. atra, S. salamandra	2022	0	0-11%	30 (9)	0	this study
		Aiplspitz		47.651962, 11.918344	S. a. atra, I. alpestris	2022	0	0-13%	25 (16)	0	this study
		Schloss Neuschwanstein		47.556859, 10.747611	S. a. atra	2022	0	0-11%	30	0	this study
		Schoßrinn		47.727921, 12.285080	S. a. atra, S. salamandra	2022	0	0-11%	40 (20)	0	this study
		Gindelalm		47.737408, 11.805503	S. a. atra, S. salamandra	2022	0	0-9%	36 (8)	0	this study
		Hintersteiner Tal		see reference	S. a. atra	2009	0	0-3%	120	0	4.35
		Walchensee		47.585408, 11.325925	S. a. atra	2022	0	0-18%	18	0	this study
		Arzmoos		47.708942, 12.073502	S. a. atra, S. salamandra	2022	0	0-10%	35 (4)	0	this study
		Watzmann		47.594921, 12.933920	S. a. atra	2022	0	0-18%	19	0	this study
		Jenner		47.575893, 12.990341	S. a. atra	2022	0	0-18%	18	0	this study
		Mittenwald		47.536025, 11.422726	S. a. atra	2020	0	0-20%	14	0	this study
	Baden-Württemberg	Adelegg		47.689955, 10.112877	S. a. atra, I. alpestris	2022	0	0-13%	25 (1)	0	this study
		Osterwald		47.661463, 9.971824	S. a. atra	2022	0	0-26%	12	0	this study
FR		Ristolas		44.706276, 7.037441	S. lanzai	2018	0	0-15%	20	0	this study
IT	Trentino			see reference	S.a. aurorae	2018	0	0-61%	3	0	26
	Veneto	Bosco del Dosso		45.933224, 11.382346	S. a. aurorae, I. alpestris	2022	0	0-11%	32 (5)	0	this study
		Val di Nos		45.923413, 11.523398	S. a. aurorae, I. alpestris	2022	0	0-11%	31 (30)	0	this study
		Pasubio		45.785877, 11.184873	S. a. pasubiensis	2022	0	0-11%	30	0	this study
	Piemonte	Bobbio Pellice		44.788990, 7.046948	S. lanzai	2018		0-15%	20	0	this study
		Pian del Re 1		44.701208, 7.092107	S. lanzai	2018	0	0-15%	20	0	this study
		Pian del Re 2		44.763545, 7.066150	S. lanzai	2022	0	0-11%	30	0	this study
SLO	Korošica	Štajerska 1		see reference	S. a. cf. prenjensis	2015-2019	0	N.A.	1	0	27
		Štajerska 2		see reference	I. alpestris	2015-2019	N.A.	N.A.	N.A	0	27
