# Supplementary material for: Alpine salamanders at risk? The current status of an emerging fungal pathogen
Source: PLoS One. 2024 May 17;19(5):e0298591. doi: 10.1371/journal.pone.0298591 (PMC11101120; doi:10.1371/journal.pone.0298591)
Supplement: S2 Table — (CSV) [file pone.0298591.s002.csv]

Siteno	County	atra atra	atra aurorae	atra pasubiensis	lanzai	salamandra	Ichthyosaura alpestris	prenjensis	Total individuals sampled
1	BoscoDosso	0	27	0	0	0	5	0	32
2	ValNos	0	1	0	0	0	30	0	31
3	Pasubio	0	0	30	0	0	0	0	30
4	Gaming	8	0	0	0	0	0	0	8
5	Krimml	20	0	0	0	0	0	0	20
6	Golling	35	0	0	0	0	0	0	35
7	Wörschach	8	0	0	0	0	0	0	8
8	Imst	10	0	0	0	0	0	0	10
9	Pinswang	16	0	0	0	0	0	0	16
10	StJakob	36	0	0	0	0	0	0	36
11	Lüsens	2	0	0	0	0	0	0	2
12	Risstal	1	0	0	0	0	0	0	1
13	Vomperloch	12	0	0	0	0	0	0	12
14	Fluh	7	0	0	0	0	0	0	7
15	Gebhardsberg	18	0	0	0	0	0	0	18
16	Boden	12	0	0	0	0	0	0	12
17	Eschenau	8	0	0	0	0	0	0	8
18	Gütle	4	0	0	0	0	0	0	4
19	Romberg	38	0	0	0	0	0	0	38
20	Salzmann	3	0	0	0	0	0	0	3
21	Unterklien	3	0	0	0	0	0	0	3
22	Buchenberg	1	0	0	0	0	0	0	1
23	Jennywegle	8	0	0	0	0	0	0	8
24	Schoppenau	8	0	0	0	0	0	0	8
25	Silbertal	3	0	0	0	0	0	0	3
26	Prenj	5	0	0	0	0	0	0	5
27	Braunwald	15	0	0	0	0	0	0	15
28	Wolfenschiessen	53	0	0	0	0	0	0	53
29	Murgtal	41	0	0	0	0	0	0	41
30	Soilach	20	0	0	0	0	10	0	30
31	Kampenwand	31	0	0	0	0	0	0	31
32	Staudach	21	0	0	0	9	0	0	30
33	Aiplspitz	9	0	0	0	0	16	0	25
34	SchlossN	30	0	0	0	0	0	0	30
35	Schoßrinn	20	0	0	0	20	0	0	40
36	Gindelalm	28	0	0	0	8	0	0	36
37	HintTal	120	0	0	0	0	0	0	120
38	Walchensee	18	0	0	0	0	0	0	18
39	Arzmoos	31	0	0	0	4	0	0	35
40	Watzmann	19	0	0	0	0	0	0	19
41	Jenner	18	0	0	0	0	0	0	18
42	Mittenwald	14	0	0	0	0	0	0	14
43	Adelegg	24	0	0	0	0	1	0	25
44	Osterwald	12	0	0	0	0	0	0	12
45	AltoAldige	0	3	0	0	0	0	0	3
46	PianRe	0	0	0	30	0	0	0	30
47	Stajerska1	0	0	0	0	0	0	1	1
48	VallePo	0	0	0	20	0	0	0	20
49	Bobbio	0	0	0	20	0	0	0	20
50	Ristolas	0	0	0	20	0	0	0	20
