# Supplementary material for: Alpine salamanders at risk? The current status of an emerging fungal pathogen
Source: PLoS One. 2024 May 17;19(5):e0298591. doi: 10.1371/journal.pone.0298591 (PMC11101120; doi:10.1371/journal.pone.0298591)
Supplement: S3 Table — (XLSX) [file pone.0298591.s003.xlsx]

## Sheet: Tabelle1
Species	Bsal_0	Bsal_1	Bsal_2	Bsal_3	Bsal_4	Bsal (average)
Training AUC	0.9968	0.9967	0.9967	0.9966	0.9964	0.9966
Test AUC	0.9958	0.9927	0.9961	0.9963	0.9976	0.9957
bio10 contribution	15.0418	12.7493	14.5035	14.3340	15.0447	14.3347
bio2 contribution	40.1670	43.4609	41.6457	46.2765	41.3506	42.5801
bio4 contribution	9.0794	8.3623	6.9399	5.3476	6.4429	7.2344
bio7 contribution	8.1292	8.7615	10.2648	7.2973	10.1199	8.9145
bio9 contribution	27.5826	26.6659	26.6462	26.7446	27.0419	26.9362
bio10 permutation importance	18.4262	19.9699	15.4881	15.7434	21.7824	18.2820
bio2 permutation importance	32.1289	37.5319	30.2337	27.3200	32.6667	31.9762
bio4 permutation importance	10.7907	12.3944	18.4324	19.3271	13.6358	14.9161
bio7 permutation importance	12.1727	7.9170	11.5573	14.2022	5.6119	10.2922
bio9 permutation importance	26.4815	22.1868	24.2885	23.4073	26.3032	24.5335
Minimum training presence Cloglog threshold	0.0140	0.0025	0.0133	0.0080	0.0191	0.0114
Minimum training presence training omission	0.0000	0.0000	0.0000	0.0000	0.0000	0.0000
Minimum training presence test omission	0.0000	0.0000	0.0000	0.0000	0.0000	0.0000
10 percentile training presence Cloglog threshold	0.5012	0.4760	0.5071	0.4361	0.4697	0.4780
10 percentile training presence training omission	0.0924	0.0924	0.0924	0.0924	0.0924	0.0924
10 percentile training presence test omission	0.2051	0.2051	0.1282	0.2564	0.0256	0.1641
Equal training sensitivity and specificity Cloglog threshold	0.0184	0.0305	0.0190	0.0231	0.0217	0.0225
Equal training sensitivity and specificity training omission	0.0336	0.0252	0.0336	0.0336	0.0336	0.0319
Equal training sensitivity and specificity test omission	0.0256	0.1026	0.0256	0.0000	0.0000	0.0308
Maximum training sensitivity plus specificity Cloglog threshold	0.0140	0.0497	0.0133	0.0222	0.0191	0.0237
Maximum training sensitivity plus specificity training omission	0.0000	0.0252	0.0000	0.0084	0.0000	0.0067
Maximum training sensitivity plus specificity test omission	0.0000	0.1026	0.0000	0.0000	0.0000	0.0205
Equal test sensitivity and specificity Cloglog threshold	0.0196	0.0031	0.0249	0.0347	0.0380	0.0241
Equal test sensitivity and specificity training omission	0.0336	0.0168	0.0420	0.0504	0.0504	0.0386
Equal test sensitivity and specificity test omission	0.0256	0.0513	0.0256	0.0256	0.0256	0.0307
Maximum test sensitivity plus specificity Cloglog threshold	0.0158	0.0025	0.0142	0.0281	0.4717	0.1065
Maximum test sensitivity plus specificity training omission	0.0252	0.0084	0.0084	0.0420	0.1008	0.0370
Maximum test sensitivity plus specificity test omission	0.0000	0.0000	0.0000	0.0000	0.0256	0.0051
Balance training omission, predicted area and threshold value Cloglog threshold	0.0056	0.0025	0.0057	0.0056	0.0058	0.0050
Balance training omission, predicted area and threshold value training omission	0.0000	0.0000	0.0000	0.0000	0.0000	0.0000
Balance training omission, predicted area and threshold value test omission	0.0000	0.0000	0.0000	0.0000	0.0000	0.0000
